# Supplementary material for: LGG-1/GABARAP lipidation is not required for autophagy and development in Caenorhabditis elegans
Source: eLife. 2023 Jul 3;12:e85748. doi: 10.7554/eLife.85748 (PMC10338037; doi:10.7554/eLife.85748)
Supplement: Figure 1—source data 1. [file elife-85748-fig1-data1.zip]

Archive with 28 entries (25 files):
- Figure1-Source_Data1/C/
- Figure1-Source_Data1/C/2users 2019-11-08 15h38m42s(Chemiluminescence).tif
- Figure1-Source_Data1/C/Tubulin2019-11-12 17h28m27s.jpg
- Figure1-Source_Data1/D-L/
- Figure1-Source_Data1/D-L/bilan manip IF GABARAP-LGG-1 nombre de point.xlsx
- Figure1-Source_Data1/D-L/Comptage points et signal cyto IF GABARAP161213 pp22 hmz .xlsx
- Figure1-Source_Data1/D-L/Comptage points et signal cyto IF GABARAP161213 pp65 hmz G116A .xlsx
- Figure1-Source_Data1/D-L/Comptage points et signal cyto IF GABARAP161213 pp66 hmz .xlsx
- Figure1-Source_Data1/D-L/Comptage points et signal cyto IF LGG-1 61213 pp142 hmz .xlsx
- Figure1-Source_Data1/D-L/figure1-KL-Comptage LGG-1.pdf
- Figure1-Source_Data1/D-L/figure1M-Mean gray intensity LGG-1 .xlsx
- Figure1-Source_Data1/D-L/lgg-1(tm3489)-100C-AbLGG-1.tif
- Figure1-Source_Data1/D-L/lgg-1(tm3489)-précoce-AbLGG-1.tif
- Figure1-Source_Data1/D-L/MAX_C1 lgg-1(tm) gray Dapi Experiment-6932-tm3489 LGG-1.tif
- Figure1-Source_Data1/D-L/N2-100C-AbLGG-1.tif
- Figure1-Source_Data1/D-L/N2-précoce-AbLGG-1.tif
- Figure1-Source_Data1/D-L/pp141-100C-AbLGG-1.tif
- Figure1-Source_Data1/D-L/pp141-précoce-AbLGG-1.tif
- Figure1-Source_Data1/D-L/pp142-100C-AbLGG-1.tif
- Figure1-Source_Data1/D-L/pp142-précoce-AbLGG-1.tif
- Figure1-Source_Data1/D-L/pp22-100C-Ab GABARAP.tif
- Figure1-Source_Data1/D-L/pp22-précoce- GABARAP.tif
- Figure1-Source_Data1/D-L/pp65-100C-AbLGG-1.tif
- Figure1-Source_Data1/D-L/pp65-précoce-AbLGG-1.tif
- Figure1-Source_Data1/D-L/pp66-100C_gabarap_6-1.tif
- Figure1-Source_Data1/D-L/pp66-précoce_gabarap_3-2.tif
- Figure1-Source_Data1/M/
- Figure1-Source_Data1/M/Source data Fig 1 panel M.pdf
