# Supplementary material for: LGG-1/GABARAP lipidation is not required for autophagy and development in Caenorhabditis elegans
Source: eLife. 2023 Jul 3;12:e85748. doi: 10.7554/eLife.85748 (PMC10338037; doi:10.7554/eLife.85748)
Supplement: Figure 1—source data 1. [file elife-85748-fig1-data1.zip › Figure1-Source_Data1/D-L/Comptage points et signal cyto IF LGG-1 61213 pp142 hmz .xlsx]

## Sheet: Feuil1
	en haut a gauche	en haut à droite	en haut à droite
7658	0	1	0
7659	0	0	0
7660	0	0
7661	2	2
7662	0	0	7
7663	0	2
