# Supplementary material for: LGG-1/GABARAP lipidation is not required for autophagy and development in Caenorhabditis elegans
Source: eLife. 2023 Jul 3;12:e85748. doi: 10.7554/eLife.85748 (PMC10338037; doi:10.7554/eLife.85748)
Supplement: Figure 1—figure supplement 2—source data 1. [file elife-85748-fig1-figsupp2-data1.zip]

Archive with 5 entries (4 files):
- Figure1-figure-supplement2-Source_Data1/D-G/
- Figure1-figure-supplement2-Source_Data1/D-G/mutant atg.4.1-100C-GABARAP .tif
- Figure1-figure-supplement2-Source_Data1/D-G/N2-RNAi epg-5.tif
- Figure1-figure-supplement2-Source_Data1/D-G/pp141-RNAi epg-5.tif
- Figure1-figure-supplement2-Source_Data1/D-G/pp65-RNAi epg-5.tif
