# Supplementary material for: LGG-1/GABARAP lipidation is not required for autophagy and development in Caenorhabditis elegans
Source: eLife. 2023 Jul 3;12:e85748. doi: 10.7554/eLife.85748 (PMC10338037; doi:10.7554/eLife.85748)
Supplement: Figure 1—figure supplement 3—source data 1. [file elife-85748-fig1-figsupp3-data1.zip]

Archive with 28 entries (26 files):
- Figure1-figuresuplement3-Source_Data1/C-D/
- Figure1-figuresuplement3-Source_Data1/C-D/DA2123-MAX_1-15-epg5 20.tif
- Figure1-figuresuplement3-Source_Data1/C-D/DA2123-MAX_2-16-atg3 20.tif
- Figure1-figuresuplement3-Source_Data1/C-D/DA2123-MAX_2-16-l4440 37.tif
- Figure1-figuresuplement3-Source_Data1/C-D/DA2123-MAX_2-17-l4440 20.tif
- Figure1-figuresuplement3-Source_Data1/C-D/DA2123-MAX_5-16-atg7 20.tif
- Figure1-figuresuplement3-Source_Data1/C-D/DA2123-MAX_5-20-atg7 37-1.tif
- Figure1-figuresuplement3-Source_Data1/C-D/DA2123-MAX_5-20-epg5 37'.tif
- Figure1-figuresuplement3-Source_Data1/C-D/DA2123-MAX_5-20-rab 7 20.tif
- Figure1-figuresuplement3-Source_Data1/C-D/DA2123-MAX_5-20-rab7 37'.tif
- Figure1-figuresuplement3-Source_Data1/C-D/DA2123-MAX_6-20-atg3 37'.tif
- Figure1-figuresuplement3-Source_Data1/C-D/quantif lgg1gfp.xlsx
- Figure1-figuresuplement3-Source_Data1/C-D/RD202-MAX_10-24-l4440 20.tif
- Figure1-figuresuplement3-Source_Data1/C-D/RD202-MAX_1-5-epg5 20-2.tif
- Figure1-figuresuplement3-Source_Data1/C-D/RD202-MAX_4-14-rab7 20.tif
- Figure1-figuresuplement3-Source_Data1/C-D/RD202-MAX_5-12-epg5 37.tif
- Figure1-figuresuplement3-Source_Data1/C-D/RD202-MAX_5-12-rab7 37'.tif
- Figure1-figuresuplement3-Source_Data1/C-D/RD202-MAX_5-14-l4440 37-2.tif
- Figure1-figuresuplement3-Source_Data1/C-D/RD202-MAX_5-17-atg3 20.tif
- Figure1-figuresuplement3-Source_Data1/C-D/RD202-MAX_6-12-atg7 20.tif
- Figure1-figuresuplement3-Source_Data1/C-D/RD202-MAX_6-14-epg5 37.tif
- Figure1-figuresuplement3-Source_Data1/C-D/RD202-MAX_6-16-rab7 37.tif
- Figure1-figuresuplement3-Source_Data1/C-D/RD202-MAX_6-17-atg3 37'.tif
- Figure1-figuresuplement3-Source_Data1/C-D/RD202-MAX_7-16-atg7 37.tif
- Figure1-figuresuplement3-Source_Data1/E-F/
- Figure1-figuresuplement3-Source_Data1/E-F/18042023_RD202_0062.tif
- Figure1-figuresuplement3-Source_Data1/E-F/24042023-DA2123_0035.tif
- Figure1-figuresuplement3-Source_Data1/E-F/quantifications immuno-EM 2023.xlsx
