# Supplementary material for: LGG-1/GABARAP lipidation is not required for autophagy and development in Caenorhabditis elegans
Source: eLife. 2023 Jul 3;12:e85748. doi: 10.7554/eLife.85748 (PMC10338037; doi:10.7554/eLife.85748)
Supplement: Figure 2—source data 1. [file elife-85748-fig2-data1.zip]

Archive with 11 entries (9 files):
- Figure2-Source_Data1/A-G/
- Figure2-Source_Data1/A-G/160221 RD367-65 embryo6 tardif.tif
- Figure2-Source_Data1/A-G/170222 RD363-22 embryo10- tardif choix 1.tif
- Figure2-Source_Data1/A-G/20161221 N2_embryon tardif.tif
- Figure2-Source_Data1/A-G/cl66-63X-tardif.tif
- Figure2-Source_Data1/A-G/Snap-21895- tardif choix 1.tif
- Figure2-Source_Data1/A-G/Snap-30383-1- tardif choix 1.tif
- Figure2-Source_Data1/A-G/tm3489_100X-1 tardif.tif
- Figure2-Source_Data1/H-I/
- Figure2-Source_Data1/H-I/bilan fertilité N2-GA-GASTOP.xlsx
- Figure2-Source_Data1/H-I/létalités mutants lgg-1 CRISPR  .xlsx
