# Supplementary material for: LGG-1/GABARAP lipidation is not required for autophagy and development in Caenorhabditis elegans
Source: eLife. 2023 Jul 3;12:e85748. doi: 10.7554/eLife.85748 (PMC10338037; doi:10.7554/eLife.85748)
Supplement: Figure 3—source data 1. [file elife-85748-fig3-data1.zip]

Archive with 18 entries (16 files):
- Figure3-Source_Data1/A-E/
- Figure3-Source_Data1/A-E/MAX_C1-20201007- GAstop spe11hsp6 gfp lgg-2.lif - Series028-1.tif
- Figure3-Source_Data1/A-E/MAX_C1-Experiment-5890-1.tif
- Figure3-Source_Data1/A-E/MAX_C1-Experiment-5952-15C.tif
- Figure3-Source_Data1/A-E/MAX_C1-Experiment-7394-1 crop2.tif
- Figure3-Source_Data1/A-E/MAX_C1-Experiment-8645-recad-redim.tif
- Figure3-Source_Data1/A-E/MAX_C1-Experiment-8658-redim-recad.tif
- Figure3-Source_Data1/A-E/MAX_Experiment-5900-.tif
- Figure3-Source_Data1/A-E/MAX_Experiment-5918- 1C pp65-0-4095-8bit.tif
- Figure3-Source_Data1/A-E/MAX_Experiment-7267- 8 bits.tif
- Figure3-Source_Data1/A-E/MAX_Experiment-7395-1.tif
- Figure3-Source_Data1/F-I/
- Figure3-Source_Data1/F-I/Bilan comptage hsp-6GFP .xlsx
- Figure3-Source_Data1/F-I/Bilan longevité donnée brute GASTOP.xlsx
- Figure3-Source_Data1/F-I/Bilan Spe-11 hsp6GFP.xlsx
- Figure3-Source_Data1/F-I/Bilan starvation 2018 + 2019 + 2021.xlsx
- Figure3-Source_Data1/F-I/corps apoptotic number.xlsx
- Figure3-Source_Data1/F-I/longevité 1 .xlsx
