# Supplementary material for: LGG-1/GABARAP lipidation is not required for autophagy and development in Caenorhabditis elegans
Source: eLife. 2023 Jul 3;12:e85748. doi: 10.7554/eLife.85748 (PMC10338037; doi:10.7554/eLife.85748)
Supplement: Figure 3—figure supplement 1—source data 1. [file elife-85748-fig3-figsupp1-data1.zip]

Archive with 27 entries (25 files):
- Figure3-figure-supplement1-Source_Data1/A-B/
- Figure3-figure-supplement1-Source_Data1/A-B/C1-Experiment-7153.tif
- Figure3-figure-supplement1-Source_Data1/A-B/DIC- 15CExperiment-7169-1.tif
- Figure3-figure-supplement1-Source_Data1/A-B/DIC C1-Experiment-7220.tif
- Figure3-figure-supplement1-Source_Data1/A-B/DIC_15CC1-Experiment-7252.tif
- Figure3-figure-supplement1-Source_Data1/A-B/DIC_C1-Experiment-7129.tif
- Figure3-figure-supplement1-Source_Data1/A-B/DIC_C1-Experiment-7136.tif
- Figure3-figure-supplement1-Source_Data1/A-B/DIC_C1-Experiment-7153.tif
- Figure3-figure-supplement1-Source_Data1/A-B/DIC_C1-Experiment-7156.tif
- Figure3-figure-supplement1-Source_Data1/A-B/DIC_C1-Experiment-7164-1.tif
- Figure3-figure-supplement1-Source_Data1/A-B/DIC-15 C1-Experiment-7223.tif
- Figure3-figure-supplement1-Source_Data1/A-B/MAX_15CC1-Experiment-7169.tif
- Figure3-figure-supplement1-Source_Data1/A-B/MAX_15CC1-Experiment-7252.tif
- Figure3-figure-supplement1-Source_Data1/A-B/MAX_C1-Experiment-7129.tif
- Figure3-figure-supplement1-Source_Data1/A-B/MAX_C1-Experiment-7136.tif
- Figure3-figure-supplement1-Source_Data1/A-B/MAX_C1-Experiment-7153.tif
- Figure3-figure-supplement1-Source_Data1/A-B/MAX_C1-Experiment-7164-1.tif
- Figure3-figure-supplement1-Source_Data1/A-B/MAX_C1-Experiment-7220.tif
- Figure3-figure-supplement1-Source_Data1/A-B/MAX_C1-Experiment-7223.tif
- Figure3-figure-supplement1-Source_Data1/A-B/mitotracker bilan .xlsx
- Figure3-figure-supplement1-Source_Data1/A-B/N2 C2-Experiment-7223.tif
- Figure3-figure-supplement1-Source_Data1/C/
- Figure3-figure-supplement1-Source_Data1/C/GASTOPEXp7036.tif
- Figure3-figure-supplement1-Source_Data1/C/lgg-1(g116A) Exp6560.tif
- Figure3-figure-supplement1-Source_Data1/C/lgg-1(tm3489)Exp7063.tif
- Figure3-figure-supplement1-Source_Data1/C/N2Exp7053.tif
- Figure3-figure-supplement1-Source_Data1/C/pp142Exp8639.tif
