# Supplementary material for: LGG-1/GABARAP lipidation is not required for autophagy and development in Caenorhabditis elegans
Source: eLife. 2023 Jul 3;12:e85748. doi: 10.7554/eLife.85748 (PMC10338037; doi:10.7554/eLife.85748)
Supplement: Figure 3—figure supplement 1—source data 1. [file elife-85748-fig3-figsupp1-data1.zip › Figure3-figure-supplement1-Source_Data1/A-B/mitotracker bilan .xlsx]

## Sheet: Feuil1
	1C-4C	6C-15C	20C-50C	70C
N2	0.715	0.555	0.1	0
lgg-1(tm3489)	1	1	0.946	0.6
lgg-1(G116AG117STOP)	1	0.81	0.77	0.615
lgg-1(G116A)	0.8	1	0.233	0
Spe-11::hsp6::GFP x N2/pp141/pp65/tm
observation en hétéro
