# Supplementary material for: LGG-1/GABARAP lipidation is not required for autophagy and development in Caenorhabditis elegans
Source: eLife. 2023 Jul 3;12:e85748. doi: 10.7554/eLife.85748 (PMC10338037; doi:10.7554/eLife.85748)
Supplement: Figure 3—figure supplement 2—source data 1. [file elife-85748-fig3-figsupp2-data1.zip]

Archive with 15 entries (10 files):
- Figure3-figure-supplement2-Source_Data1/B/
- Figure3-figure-supplement2-Source_Data1/B/datasources figure S5-B.xlsx
- Figure3-figure-supplement2-Source_Data1/C/
- Figure3-figure-supplement2-Source_Data1/C/ATG8 t4j002.jpg
- Figure3-figure-supplement2-Source_Data1/C/ATG8t0001.jpg
- Figure3-figure-supplement2-Source_Data1/C/Thumbs.db
- Figure3-figure-supplement2-Source_Data1/D/
- Figure3-figure-supplement2-Source_Data1/D/8-Bit Copy of OC609 YPG-1_w2Y3.tif
- Figure3-figure-supplement2-Source_Data1/D/8-Bit Copy of OC611 YPG-6_w2Y3.tif
- Figure3-figure-supplement2-Source_Data1/D/8-Bit Copy of OC612-YPG-6_w2Y3.tif
- Figure3-figure-supplement2-Source_Data1/D/8-Bit Copy of WT YPG-1_w2Y3-13.tif
- Figure3-figure-supplement2-Source_Data1/E/
- Figure3-figure-supplement2-Source_Data1/E/datasources figure S5-E.xlsx
- Figure3-figure-supplement2-Source_Data1/F/
- Figure3-figure-supplement2-Source_Data1/F/datasources figure S5-F.xlsx
