# Supplementary material for: LGG-1/GABARAP lipidation is not required for autophagy and development in Caenorhabditis elegans
Source: eLife. 2023 Jul 3;12:e85748. doi: 10.7554/eLife.85748 (PMC10338037; doi:10.7554/eLife.85748)
Supplement: Figure 4—source data 1. [file elife-85748-fig4-data1.zip]

Archive with 19 entries (16 files):
- Figure4-Source_Data1/A-F/
- Figure4-Source_Data1/A-F/lgg-2(tm5755).tif
- Figure4-Source_Data1/A-F/lgg-2(tm5755);lgg-1(G116A).tif
- Figure4-Source_Data1/A-F/N2.tif
- Figure4-Source_Data1/A-F/Snap-31980-scale.tif
- Figure4-Source_Data1/A-F/Snap-32489.tif
- Figure4-Source_Data1/A-F/table 2 létalité lgg-2(tm5755);lgg-1(g116a).xlsx
- Figure4-Source_Data1/G-H/
- Figure4-Source_Data1/G-H/Bilan starvation 2018 .xlsx
- Figure4-Source_Data1/G-H/Longévité .pdf
- Figure4-Source_Data1/I-K/
- Figure4-Source_Data1/I-K/15C- lgg-2(tm5755)MAX_Experiment-6015-1.tif
- Figure4-Source_Data1/I-K/1C-hsp6-MAX_Experiment-6031-1.tif
- Figure4-Source_Data1/I-K/Experiment-5920-DIC1.tif
- Figure4-Source_Data1/I-K/Experiment-DIC- 6198-3tif.tif
- Figure4-Source_Data1/I-K/MAX_15C -hsp6-Experiment-5907-1.tif
- Figure4-Source_Data1/I-K/MAX_1C-hsp6-Experiment-5903.tif
- Figure4-Source_Data1/I-K/MAX_30C-Experiment-6198.tif
- Figure4-Source_Data1/I-K/MAX_Experiment-5920-1.tif
