# Supplementary material for: LGG-1/GABARAP lipidation is not required for autophagy and development in Caenorhabditis elegans
Source: eLife. 2023 Jul 3;12:e85748. doi: 10.7554/eLife.85748 (PMC10338037; doi:10.7554/eLife.85748)
Supplement: Figure 4—source data 1. [file elife-85748-fig4-data1.zip › Figure4-Source_Data1/A-F/table 2 létalité lgg-2(tm5755);lgg-1(g116a).xlsx]

## Sheet: Feuil1
	N2	lgg-1(tm3489)	lgg-1(pp65)	lgg-2(tm5755)	lgg-1(pp65) ; lgg-2(tm5755)
	0.98	0.09	0.97	0.97	0.96
