# Supplementary material for: LGG-1/GABARAP lipidation is not required for autophagy and development in Caenorhabditis elegans
Source: eLife. 2023 Jul 3;12:e85748. doi: 10.7554/eLife.85748 (PMC10338037; doi:10.7554/eLife.85748)
Supplement: Figure 5—source data 1. [file elife-85748-fig5-data1.zip]

Archive with 24 entries (21 files):
- Figure5-Source_Data1/A-F/
- Figure5-Source_Data1/A-F/bilan nombre de points LGG-2 .xlsx
- Figure5-Source_Data1/A-F/C1-MAX_190513-IF LGG-2- GASTOP .lif - GASTOP-2C- 4%-gain 650.tif
- Figure5-Source_Data1/A-F/MAX_190513-IF LGG-2- GA.lif - GA116-2C-4%-gain 650-2.tif
- Figure5-Source_Data1/A-F/MAX_190513-IF LGG-2 tm3489.lif - M1-2C-4%-gain 650-1.tif
- Figure5-Source_Data1/A-F/MAX_190612-IF numero2 LGG-2 N2.lif - 190612-N2-15c-4%638-gain 650.tif (RGB).tif
- Figure5-Source_Data1/A-F/MAX_20200820-IF ablgg2 abgfp - qtg18gfp gastop.lif - Series018-1.tif
- Figure5-Source_Data1/A-F/MAX_C1-190513-IF LGG-2- GA.lif - GA116- 4C-4%-gain 650 3.tif
- Figure5-Source_Data1/A-F/MAX_C1-190513-IF LGG-2- GASTOP .lif - GASTOP-4C- 4%-gain 650 2.tif
- Figure5-Source_Data1/A-F/MAX_C1-190513-IF LGG-2 tm3489.lif - Series028.tif
- Figure5-Source_Data1/A-F/MAX_C1-190513-IF LGG-2 tm3489.lif - Series036.tif
- Figure5-Source_Data1/A-F/MAX_C1-190612-IF mutant GA LGG-2.lif - Series006.tif
- Figure5-Source_Data1/A-F/MAX_C1-190612-IF numero2 LGG-2 N2.lif - 190612-N2-4c-4%638-gain 650 3.tif
- Figure5-Source_Data1/A-F/MAX_C1-190614- ab lgg-2 N2 et lgg-2tm5755.lif - Series004-N2-2C 650g 4%638.tif
- Figure5-Source_Data1/G-I/
- Figure5-Source_Data1/G-I/20201005- V2 -comptage LGG-2 Spe-11hsp6gfp.xlsx
- Figure5-Source_Data1/G-I/hsp6GFP_LGG2 prism.pzfx
- Figure5-Source_Data1/G-I/merge ctl 2C.tif
- Figure5-Source_Data1/G-I/merge-2C-GA.tif
- Figure5-Source_Data1/G-I/Merge-2C-pp141.tif
- Figure5-Source_Data1/G-I/number of coloc between LGG-2 and hsp6 1-2C + 4-8C.tif
- Figure5-Source_Data1/K/
- Figure5-Source_Data1/K/WB_LGG2_users 2019-12-13 19h03m37s(Chemiluminescence).tif
- Figure5-Source_Data1/K/WB-Tubulin.tif
