# Supplementary material for: LGG-1/GABARAP lipidation is not required for autophagy and development in Caenorhabditis elegans
Source: eLife. 2023 Jul 3;12:e85748. doi: 10.7554/eLife.85748 (PMC10338037; doi:10.7554/eLife.85748)
Supplement: Figure 5—figure supplement 1—source data 1. [file elife-85748-fig5-figsupp1-data1.zip]

Archive with 1 entries (1 files):
- Figure5-figure-supplement1-Source_Data1/20201005- V2 -comptage LGG-2 Spe-11hsp6gfp.xlsx
