# Supplementary material for: LGG-1/GABARAP lipidation is not required for autophagy and development in Caenorhabditis elegans
Source: eLife. 2023 Jul 3;12:e85748. doi: 10.7554/eLife.85748 (PMC10338037; doi:10.7554/eLife.85748)
Supplement: Figure 6—source data 1. [file elife-85748-fig6-data1.zip]

Archive with 13 entries (13 files):
- Figure6-Source_Data1/_0025.tif
- Figure6-Source_Data1/27122021 quantifications surfaces mutants lgg-1.xlsx
- Figure6-Source_Data1/GA-0030.tif
- Figure6-Source_Data1/GA-0062.tif
- Figure6-Source_Data1/GA-0076.tif
- Figure6-Source_Data1/GASTOP-0015.tif
- Figure6-Source_Data1/GASTOP-0032.tif
- Figure6-Source_Data1/lgg2_0034.tif
- Figure6-Source_Data1/lgg2_GA_0002.tif
- Figure6-Source_Data1/lgg2_GAstop_0028.tif
- Figure6-Source_Data1/N2-0029.tif
- Figure6-Source_Data1/quantif 2022 + 28122021 tableau quantif doubles mutants.xlsx
- Figure6-Source_Data1/tableau quantif doubles mutants.xlsx
