# Supplementary material for: LGG-1/GABARAP lipidation is not required for autophagy and development in Caenorhabditis elegans
Source: eLife. 2023 Jul 3;12:e85748. doi: 10.7554/eLife.85748 (PMC10338037; doi:10.7554/eLife.85748)
Supplement: Figure 7—source data 1. [file elife-85748-fig7-data1.zip]

Archive with 21 entries (18 files):
- Figure7-Source_Data1/A-E/
- Figure7-Source_Data1/A-E/20200820-IF ablgg2 abgfp - atg18gfp controle.lif - Series009-1.tif (RGB).tif
- Figure7-Source_Data1/A-E/20200820-IF ablgg2 abgfp - qtg18gfp ga.lif - Series018-2.tif (RGB)-1.tif
- Figure7-Source_Data1/A-E/20200820-IF ablgg2 abgfp - qtg18gfp gastop.lif - Series026-1.tif (RGB).tif
- Figure7-Source_Data1/A-E/20200820-IF ablgg2 abgfp - qtg18gfp rnai lgg-1.lif - Series017-1.tif (RGB).tif
- Figure7-Source_Data1/A-E/Graph test stat manip3 number of Atg18GFP.pdf
- Figure7-Source_Data1/A-E/number of structure Atg18GFP LGG2 coloc .tif
- Figure7-Source_Data1/F-K/
- Figure7-Source_Data1/F-K/53gfp.tif
- Figure7-Source_Data1/F-K/SEPA-gaga-L4440_gfp.tif
- Figure7-Source_Data1/F-K/SEPA-ga-L4440_gfp.tif
- Figure7-Source_Data1/F-K/SEPA-gastop-L4440_gfp.tif
- Figure7-Source_Data1/F-K/SEPA-wt-L4440_gfp.tif
- Figure7-Source_Data1/F-K/Tests stat quantif SEPA novembre 2022 avec lgg-1(tm3489).pdf
- Figure7-Source_Data1/L-P/
- Figure7-Source_Data1/L-P/220919_LGG2_SEPA1GFP-N2- Series005-rot-rec-z18.tif (RGB).tif
- Figure7-Source_Data1/L-P/220930_LGG1_SEPA1GFP-GA-2-rec-z13(RGB).tif
- Figure7-Source_Data1/L-P/220930_LGG1_SEPA1GFP-N2-3-rec-z13(RGB).tif
- Figure7-Source_Data1/L-P/221007_LGG2_SEPAGFP-RD448-5-rec-z6(RGB).tif
- Figure7-Source_Data1/L-P/Colocalisation-analyses.xlsx
- Figure7-Source_Data1/L-P/Colocalisation-Jacop.pdf
