# Supplementary material for: LGG-1/GABARAP lipidation is not required for autophagy and development in Caenorhabditis elegans
Source: eLife. 2023 Jul 3;12:e85748. doi: 10.7554/eLife.85748 (PMC10338037; doi:10.7554/eLife.85748)
Supplement: Figure 7—figure supplement 1—source data 1. [file elife-85748-fig7-figsupp1-data1.zip]

Archive with 18 entries (16 files):
- Figure7-figure-supplement1-Source_Data1/A-J/
- Figure7-figure-supplement1-Source_Data1/A-J/20200818 atg18 gfp l4440.lif - Image005-1.tif
- Figure7-figure-supplement1-Source_Data1/A-J/20200818 atg18gfp gastop RNAIs unc-51.lif - Image019-1.tif
- Figure7-figure-supplement1-Source_Data1/A-J/20200818 atg18gfp RNAI unc-51.lif - Image003-1.tif
- Figure7-figure-supplement1-Source_Data1/A-J/20200818 atg18xga l4440.lif - Image009-1.tif
- Figure7-figure-supplement1-Source_Data1/A-J/20200818 atg18xga rnai unc-511lif.lif - Image001-1.tif
- Figure7-figure-supplement1-Source_Data1/A-J/20210621 atg18gfp gastop l4440.lif - Image015 - C=0.tif
- Figure7-figure-supplement1-Source_Data1/A-J/C1-20210621 atg18gfp tm3489 l4440 - copie.lif - Image034.tif
- Figure7-figure-supplement1-Source_Data1/A-J/C1-20210621 atg18gfp tm3489 unc51.lif - Image003.tif
- Figure7-figure-supplement1-Source_Data1/A-J/Graph test stat manip3 number of Atg18GFP.pdf
- Figure7-figure-supplement1-Source_Data1/A-J/Mean gray value  signal diffus +points .pdf
- Figure7-figure-supplement1-Source_Data1/K-O/
- Figure7-figure-supplement1-Source_Data1/K-O/SEPA-ga-epg2_gfp.tif
- Figure7-figure-supplement1-Source_Data1/K-O/SEPA-gaga-epg2_gfp.tif
- Figure7-figure-supplement1-Source_Data1/K-O/SEPA-gastop-epg2_gfp.tif
- Figure7-figure-supplement1-Source_Data1/K-O/SEPA-wt-epg2_gfp.tif
- Figure7-figure-supplement1-Source_Data1/K-O/Tests stat quantif SEPA novembre 2022 avec lgg-1(tm3489).docx
- Figure7-figure-supplement1-Source_Data1/K-O/Tests stat quantif SEPA.pdf
